# Supplementary material for: Revealing the millipede and other soil-macrofaunal biodiversity in Hong Kong using a citizen science approach
Source: Biodivers Data J. 2022 Oct 4;10:e82518. doi: 10.3897/BDJ.10.e82518 (PMC9836596; doi:10.3897/BDJ.10.e82518)
Supplement: Supplementary material 6 — Participants in the Hong Kong Soil Biodiversity Consortium who are not listed as authors in the manuscript [file bdj-10-e82518-s006.csv]

Name	Affiliation	Address of the affiliated school
AU Tsz Wang	De La Salle Secondary School	Kam Tsin Village, Sheung Shui, New Territories, Hong Kong
CAI Suet Moon	SKH Kei Hau Secondary School	5 Kai Tin Road, Lam Tin, Kowloon, Hong Kong
CALEB Sheung	Mu Kuang English School	55 Kung Lok Road, Kwun Tong, Hong Kong
CAO Xiao Ying	Mu Kuang English School	55 Kung Lok Road, Kwun Tong, Hong Kong
CHAK Wai Shan	De La Salle Secondary School	Kam Tsin Village, Sheung Shui, New Territories, Hong Kong
CHAN Cheong Chak	Pui Kiu Middle School	190 Tin Hau Temple Road, North Point, Hong Kong
CHAN Chun Kuen	New Asia Middle School	6, Farm Road, To Kwa Wan, Kowloon, Hong Kong
CHAN Chun Kuen	St. Stephen's Church College	62 Pok Fu Lam Road, Hong Kong
CHAN Chun Wai	De La Salle Secondary School	Kam Tsin Village, Sheung Shui, New Territories, Hong Kong
CHAN Chun Yin	De La Salle Secondary School	Kam Tsin Village, Sheung Shui, New Territories, Hong Kong
CHAN Hin Tung	De La Salle Secondary School	Kam Tsin Village, Sheung Shui, New Territories, Hong Kong
CHAN Ka Kiu Ron	St. Stephen's Church College	62 Pok Fu Lam Road, Hong Kong
CHAN Kwok Fei	St. Stephen's Church College	62 Pok Fu Lam Road, Hong Kong
CHAN Lai Ching	Fanling Rhenish Church Secondary School	1, Luen Yick Street, Luen Wo Market, Fanling, New Territories, Hong Kong
CHAN Lok To	N.T. Heung Yee Kuk Yuen Long District Secondary School	123 Kau Yuk Road, Yuen Long, Hong Kong
CHAN Lok Yiu	St. Stephen's Church College	62 Pok Fu Lam Road, Hong Kong
CHAN Mei Yuen	Mu Kuang English School	55 Kung Lok Road, Kwun Tong, Hong Kong
CHAN Pak Chim Jam	N.T. Heung Yee Kuk Yuen Long District Secondary School	123 Kau Yuk Road, Yuen Long, Hong Kong
CHAN Pak Hoi	Immaculate Heart of Mary College	4, Jat Min Chuen St, Sha Tin, New Territories, Hong Kong
CHAN Pat Chun	Queen Elizabeth School Old Students' Association Secondary School	18, Tin Shing Road, Tin Shui Wai, Yuen Long, Hong Kong
CHAN Shunhau, Hugh	G.T. (Ellen Yeung) College	10 Ling Kwong Street, Tiu Keng Leng, Tseung Kwan O, Hong Kong
CHAN Tan Ching	New Asia Middle School	6, Farm Road, To Kwa Wan, Kowloon, Hong Kong
CHAN Tsz Ho	St. Stephen's Church College	62 Pok Fu Lam Road, Hong Kong
CHAN Tsz Long	De La Salle Secondary School	Kam Tsin Village, Sheung Shui, New Territories, Hong Kong
CHAN Tsz Yan	De La Salle Secondary School	Kam Tsin Village, Sheung Shui, New Territories, Hong Kong
CHAN Wing Ching	Fanling Rhenish Church Secondary School	1, Luen Yick Street, Luen Wo Market, Fanling, New Territories, Hong Kong
CHAN Wing Ki	Fanling Rhenish Church Secondary School	1, Luen Yick Street, Luen Wo Market, Fanling, New Territories, Hong Kong
CHAN Wing Lam	Ho Lap College	15, Tseuk Luk Street, San Po Kong, Kowloon, Hong Kong
CHAN Wing Man	Fanling Rhenish Church Secondary School	1, Luen Yick Street, Luen Wo Market, Fanling, New Territories, Hong Kong
CHAN Yau Ki Evanz Kenith	Ling Liang Church E Wun Secondary School	37, Man Tung Road, Tung Chung, Lantau Island, Hong Kong
CHAN Yuen Ting	SALEM-Immanuel Lutheran College	Tai Yuen Estate, Tai Po, New Territories, Hong Kong
CHANG Benjamin	St. Stephen's Church College	62 Pok Fu Lam Road, Hong Kong
CHANG Ho Ying	Mu Kuang English School	55 Kung Lok Road, Kwun Tong, Hong Kong
CHANG Tsun Kit	Ho Lap College	15, Tseuk Luk Street, San Po Kong, Kowloon, Hong Kong
CHAU Ching	Immaculate Heart of Mary College	4, Jat Min Chuen St, Sha Tin, New Territories, Hong Kong
CHAU Choi Kiu	SALEM-Immanuel Lutheran College	Tai Yuen Estate, Tai Po, New Territories, Hong Kong
CHAU Chun Ho Rocky	Ho Lap College	15, Tseuk Luk Street, San Po Kong, Kowloon, Hong Kong
CHAU Hiu Man	Fanling Rhenish Church Secondary School	1, Luen Yick Street, Luen Wo Market, Fanling, New Territories, Hong Kong
CHAU Yin Shan	Fanling Rhenish Church Secondary School	1, Luen Yick Street, Luen Wo Market, Fanling, New Territories, Hong Kong
CHE Chun Kit	De La Salle Secondary School	Kam Tsin Village, Sheung Shui, New Territories, Hong Kong
CHEN Meijing	Buddhist Tai Kwong Chi Hong College	4 Chui Yi Street, Tai Po, New Territories, Hong Kong
CHEN Meiyan	Buddhist Tai Kwong Chi Hong College	4 Chui Yi Street, Tai Po, New Territories, Hong Kong
CHEN Suiya	Buddhist Tai Kwong Chi Hong College	4 Chui Yi Street, Tai Po, New Territories, Hong Kong
CHEN Sze Yu	Fanling Rhenish Church Secondary School	1, Luen Yick Street, Luen Wo Market, Fanling, New Territories, Hong Kong
CHENG Ching Yee	Pui Kiu Middle School	190 Tin Hau Temple Road, North Point, Hong Kong
CHENG Yue Yuan	N.T. Heung Yee Kuk Yuen Long District Secondary School	123 Kau Yuk Road, Yuen Long, Hong Kong
CHENG Yuen Tsang	De La Salle Secondary School	Kam Tsin Village, Sheung Shui, New Territories, Hong Kong
CHEUNG Ching Wa Richard	G.T. (Ellen Yeung) College	10 Ling Kwong Street, Tiu Keng Leng, Tseung Kwan O, Hong Kong
CHEUNG Hoi Yan	De La Salle Secondary School	Kam Tsin Village, Sheung Shui, New Territories, Hong Kong
CHEUNG Mat Yi	New Asia Middle School	6, Farm Road, To Kwa Wan, Kowloon, Hong Kong
CHEUNG Siufan	Mu Kuang English School	55 Kung Lok Road, Kwun Tong, Hong Kong
CHEUNG Tsz Ching	SALEM-Immanuel Lutheran College	Tai Yuen Estate, Tai Po, New Territories, Hong Kong
CHEUNG Tsz Yuet	SALEM-Immanuel Lutheran College	Tai Yuen Estate, Tai Po, New Territories, Hong Kong
CHEUNG Wai Kit	Ling Liang Church E Wun Secondary School	37, Man Tung Road, Tung Chung, Lantau Island, Hong Kong
CHEUNG Wai Lam	N.T. Heung Yee Kuk Yuen Long District Secondary School	123 Kau Yuk Road, Yuen Long, Hong Kong
CHEUNG Wai Yan Hilary	SALEM-Immanuel Lutheran College	Tai Yuen Estate, Tai Po, New Territories, Hong Kong
CHEUNG Wai Yin	Ling Liang Church E Wun Secondary School	37, Man Tung Road, Tung Chung, Lantau Island, Hong Kong
CHEUNG Yiu Man	Ling Liang Church E Wun Secondary School	37, Man Tung Road, Tung Chung, Lantau Island, Hong Kong
CHIANG Sheung Ki	Queen Elizabeth School Old Students' Association Secondary School	18, Tin Shing Road, Tin Shui Wai, Yuen Long, Hong Kong
CHIK Pui Shan	Immaculate Heart of Mary College	4, Jat Min Chuen St, Sha Tin, New Territories, Hong Kong
CHING Ka Ho	De La Salle Secondary School	Kam Tsin Village, Sheung Shui, New Territories, Hong Kong
CHOI Ho Man	Queen Elizabeth School Old Students' Association Secondary School	18, Tin Shing Road, Tin Shui Wai, Yuen Long, Hong Kong
CHOI Kam For	N.T. Heung Yee Kuk Yuen Long District Secondary School	123 Kau Yuk Road, Yuen Long, Hong Kong
CHOI Yan Yin	St. Stephen's College	22 Tung Tau Wan Road, Stanley, Hong Kong
CHOW Cheuk Lam	Yan Oi Tong Tin Ka Ping Secondary School	Shan King Estate, Tuen Mun, New Territories, Hong Kong
CHOW Hoi Yan	De La Salle Secondary School	Kam Tsin Village, Sheung Shui, New Territories, Hong Kong
CHOW Teresa Hiu Nam	St. Stephen's College	22 Tung Tau Wan Road, Stanley, Hong Kong
CHOW Tsz Ki	De La Salle Secondary School	Kam Tsin Village, Sheung Shui, New Territories, Hong Kong
CHOY Wing Tung	CCC Kei Long College	8 Fung Yau ST South, Yuen Long, New Territories, Hong Kong
CHU Hai Yan	Pui Kiu Middle School	190 Tin Hau Temple Road, North Point, Hong Kong
CHU Ka Yan	Fanling Rhenish Church Secondary School	1, Luen Yick Street, Luen Wo Market, Fanling, New Territories, Hong Kong
CHUI Wai Fung	N.T. Heung Yee Kuk Yuen Long District Secondary School	123 Kau Yuk Road, Yuen Long, Hong Kong
CHUNG Cheuk Ying	Yan Oi Tong Tin Ka Ping Secondary School	Shan King Estate, Tuen Mun, New Territories, Hong Kong
CHUNG Wing Kin	De La Salle Secondary School	Kam Tsin Village, Sheung Shui, New Territories, Hong Kong
DING Charlotte Ka Ching	Ling Liang Church E Wun Secondary School	37, Man Tung Road, Tung Chung, Lantau Island, Hong Kong
FAN Chi Lam	De La Salle Secondary School	Kam Tsin Village, Sheung Shui, New Territories, Hong Kong
FAN Hei Yin	CCC Kei Long College	8 Fung Yau ST South, Yuen Long, New Territories, Hong Kong
FENG Lei	Pui Kiu Middle School	190 Tin Hau Temple Road, North Point, Hong Kong
FONG Ngai Hoi	Buddhist Tai Kwong Chi Hong College	4 Chui Yi Street, Tai Po, New Territories, Hong Kong
FONG Sum Yi	De La Salle Secondary School	Kam Tsin Village, Sheung Shui, New Territories, Hong Kong
FU Ka Yee	SALEM-Immanuel Lutheran College	Tai Yuen Estate, Tai Po, New Territories, Hong Kong
FU Ting Ting	Caritas Chan Chun Ha Field Studies Centre	39 Chi Ma Hang Road, Cheung Chau, Hong Kong
FU Wing Lam Sienna	St. Stephen's College	22 Tung Tau Wan Road, Stanley, Hong Kong
FUNG Hon Nam	Ho Lap College	15, Tseuk Luk Street, San Po Kong, Kowloon, Hong Kong
FUNG Ka Lai	CCC Kei Long College	8 Fung Yau ST South, Yuen Long, New Territories, Hong Kong
FUNG Pui Ching	SALEM-Immanuel Lutheran College	Tai Yuen Estate, Tai Po, New Territories, Hong Kong
GUO Liwen	Mu Kuang English School	55 Kung Lok Road, Kwun Tong, Hong Kong
HE Jiaming	De La Salle Secondary School	Kam Tsin Village, Sheung Shui, New Territories, Hong Kong
HENSON Ian Matthew Rosales	Ling Liang Church E Wun Secondary School	37, Man Tung Road, Tung Chung, Lantau Island, Hong Kong
HO Annie	N.T. Heung Yee Kuk Yuen Long District Secondary School	123 Kau Yuk Road, Yuen Long, Hong Kong
HO Ching Kwan	Ling Liang Church E Wun Secondary School	37, Man Tung Road, Tung Chung, Lantau Island, Hong Kong
HO Chun To	Pui Kiu Middle School	190 Tin Hau Temple Road, North Point, Hong Kong
HO Ka Ho	Fanling Rhenish Church Secondary School	1, Luen Yick Street, Luen Wo Market, Fanling, New Territories, Hong Kong
HO Ka Lee	Yan Oi Tong Tin Ka Ping Secondary School	Shan King Estate, Tuen Mun, New Territories, Hong Kong
HO King Long	Fanling Rhenish Church Secondary School	1, Luen Yick Street, Luen Wo Market, Fanling, New Territories, Hong Kong
HO Pui Yee	St. Stephen's College	22 Tung Tau Wan Road, Stanley, Hong Kong
HO Sin Yi Albee	Fanling Rhenish Church Secondary School	1, Luen Yick Street, Luen Wo Market, Fanling, New Territories, Hong Kong
HO Yan Nok	Fanling Rhenish Church Secondary School	1, Luen Yick Street, Luen Wo Market, Fanling, New Territories, Hong Kong
HO Yin Ki	Fanling Rhenish Church Secondary School	1, Luen Yick Street, Luen Wo Market, Fanling, New Territories, Hong Kong
HON Chung Hei	Yan Oi Tong Tin Ka Ping Secondary School	Shan King Estate, Tuen Mun, New Territories, Hong Kong
HONG Qiyuan	St. Stephen's Church College	62 Pok Fu Lam Road, Hong Kong
HU Kai Yuen	Fanling Rhenish Church Secondary School	1, Luen Yick Street, Luen Wo Market, Fanling, New Territories, Hong Kong
HUANG Haiyan	St. Stephen's Church College	62 Pok Fu Lam Road, Hong Kong
HUANG Hanbiao	St. Stephen's Church College	62 Pok Fu Lam Road, Hong Kong
HUANG Huijie	Buddhist Tai Kwong Chi Hong College	4 Chui Yi Street, Tai Po, New Territories, Hong Kong
HUANG Huilan	St. Stephen's Church College	62 Pok Fu Lam Road, Hong Kong
HUANG Jiaxing	Pui Kiu Middle School	190 Tin Hau Temple Road, North Point, Hong Kong
HUANG Xinyu	Ho Lap College	15, Tseuk Luk Street, San Po Kong, Kowloon, Hong Kong
HUI Ching Yee Kelly	Pui Kiu Middle School	190 Tin Hau Temple Road, North Point, Hong Kong
HUI Jesline	Ling Liang Church E Wun Secondary School	37, Man Tung Road, Tung Chung, Lantau Island, Hong Kong
HUI Ka Yan	Pui Kiu Middle School	190 Tin Hau Temple Road, North Point, Hong Kong
HUI Kam Piu	New Asia Middle School	6, Farm Road, To Kwa Wan, Kowloon, Hong Kong
HUI Man Yan	Immaculate Heart of Mary College	4, Jat Min Chuen St, Sha Tin, New Territories, Hong Kong
HUI Sum Kiu Victoria	Ling Liang Church E Wun Secondary School	37, Man Tung Road, Tung Chung, Lantau Island, Hong Kong
HUI Wai Ting	Ho Lap College	15, Tseuk Luk Street, San Po Kong, Kowloon, Hong Kong
HUI Wan Ying	Yan Oi Tong Tin Ka Ping Secondary School	Shan King Estate, Tuen Mun, New Territories, Hong Kong
HUNG Kwan Yin	CCC Kei Long College	8 Fung Yau ST South, Yuen Long, New Territories, Hong Kong
HUNG Tsz Ching	Fanling Rhenish Church Secondary School	1, Luen Yick Street, Luen Wo Market, Fanling, New Territories, Hong Kong
HUNG Tsz Hin	CCC Kei Long College	8 Fung Yau ST South, Yuen Long, New Territories, Hong Kong
IP Chun Wing	N.T. Heung Yee Kuk Yuen Long District Secondary School	123 Kau Yuk Road, Yuen Long, Hong Kong
JIANG Ka Hang	Fanling Rhenish Church Secondary School	1, Luen Yick Street, Luen Wo Market, Fanling, New Territories, Hong Kong
JIANG Zhi Cong	New Asia Middle School	6, Farm Road, To Kwa Wan, Kowloon, Hong Kong
KAM Ching Hang	St. Stephen's Church College	62 Pok Fu Lam Road, Hong Kong
KAYTsz Nok	G.T. (Ellen Yeung) College	10 Ling Kwong Street, Tiu Keng Leng, Tseung Kwan O, Hong Kong
KEUNG Sum Kin	Pui Kiu Middle School	190 Tin Hau Temple Road, North Point, Hong Kong
KO Hoi Yan	Immaculate Heart of Mary College	4, Jat Min Chuen St, Sha Tin, New Territories, Hong Kong
KONG Ho Yi	St. Stephen's Church College	62 Pok Fu Lam Road, Hong Kong
KOO Ka Tsun	SALEM-Immanuel Lutheran College	Tai Yuen Estate, Tai Po, New Territories, Hong Kong
KU Long Hei	Yan Oi Tong Tin Ka Ping Secondary School	Shan King Estate, Tuen Mun, New Territories, Hong Kong
KU Wing Yan	St. Stephen's Church College	62 Pok Fu Lam Road, Hong Kong
KUNG Huen Nok	Immaculate Heart of Mary College	4, Jat Min Chuen St, Sha Tin, New Territories, Hong Kong
KWAN Yuen Ming	New Asia Middle School	6, Farm Road, To Kwa Wan, Kowloon, Hong Kong
KWOK Hiu Yan	St. Stephen's College	22 Tung Tau Wan Road, Stanley, Hong Kong
KWOK Man Yi	Yan Oi Tong Tin Ka Ping Secondary School	Shan King Estate, Tuen Mun, New Territories, Hong Kong
KWOK Wing Yin	G.T. (Ellen Yeung) College	10 Ling Kwong Street, Tiu Keng Leng, Tseung Kwan O, Hong Kong
KWOK Yuk Lun	De La Salle Secondary School	Kam Tsin Village, Sheung Shui, New Territories, Hong Kong
LAI Bo Tak	Fanling Rhenish Church Secondary School	1, Luen Yick Street, Luen Wo Market, Fanling, New Territories, Hong Kong
LAM Hiu Laam	N.T. Heung Yee Kuk Yuen Long District Secondary School	123 Kau Yuk Road, Yuen Long, Hong Kong
LAM Hiu Pui	Pui Kiu Middle School	190 Tin Hau Temple Road, North Point, Hong Kong
LAM Hiu Shun	Mu Kuang English School	55 Kung Lok Road, Kwun Tong, Hong Kong
LAM Ki Hong	Pui Kiu Middle School	190 Tin Hau Temple Road, North Point, Hong Kong
LAM Lily	WWF-Hong Kong	Island House Conservation Studies Centre, Island House Lane, Tai Po, New Territories, Hong Kong
LAM Siu Chung	Yan Oi Tong Tin Ka Ping Secondary School	Shan King Estate, Tuen Mun, New Territories, Hong Kong
LAM Tsz Kwan	Fanling Rhenish Church Secondary School	1, Luen Yick Street, Luen Wo Market, Fanling, New Territories, Hong Kong
LAM Tsz Yuen	De La Salle Secondary School	Kam Tsin Village, Sheung Shui, New Territories, Hong Kong
LAM Wing Kei	Ling Liang Church E Wun Secondary School	37, Man Tung Road, Tung Chung, Lantau Island, Hong Kong
LAO Wing Man	Fanling Rhenish Church Secondary School	1, Luen Yick Street, Luen Wo Market, Fanling, New Territories, Hong Kong
LAU Ho Yi	Fanling Rhenish Church Secondary School	1, Luen Yick Street, Luen Wo Market, Fanling, New Territories, Hong Kong
LAU Hoi Tung	De La Salle Secondary School	Kam Tsin Village, Sheung Shui, New Territories, Hong Kong
LAU Hoi Yan	Fanling Rhenish Church Secondary School	1, Luen Yick Street, Luen Wo Market, Fanling, New Territories, Hong Kong
LAU Ka Kin	Immaculate Heart of Mary College	4, Jat Min Chuen St, Sha Tin, New Territories, Hong Kong
LAU Ka Wai	Mu Kuang English School	55 Kung Lok Road, Kwun Tong, Hong Kong
LAU Kuan Weng	Pui Kiu Middle School	190 Tin Hau Temple Road, North Point, Hong Kong
LAU Olivia Chun Lam	CCC Kei Long College	8 Fung Yau ST South, Yuen Long, New Territories, Hong Kong
LAU Tsz Kin Dickson	SKH Kei Hau Secondary School	5 Kai Tin Road, Lam Tin, Kowloon, Hong Kong
LAU Wai Ho	St. Stephen's Church College	62 Pok Fu Lam Road, Hong Kong
LAU Wang Yam	Ling Liang Church E Wun Secondary School	37, Man Tung Road, Tung Chung, Lantau Island, Hong Kong
LAU Yee Ching	Yan Oi Tong Tin Ka Ping Secondary School	Shan King Estate, Tuen Mun, New Territories, Hong Kong
LAU Yiu Chung	Immaculate Heart of Mary College	4, Jat Min Chuen St, Sha Tin, New Territories, Hong Kong
LAW Ching Yi	Fanling Rhenish Church Secondary School	1, Luen Yick Street, Luen Wo Market, Fanling, New Territories, Hong Kong
LAW Chiu Yi	Yan Oi Tong Tin Ka Ping Secondary School	Shan King Estate, Tuen Mun, New Territories, Hong Kong
LAW Hoi Ki	Immaculate Heart of Mary College	4, Jat Min Chuen St, Sha Tin, New Territories, Hong Kong
LAW Yuen Nga	SKH Kei Hau Secondary School	5 Kai Tin Road, Lam Tin, Kowloon, Hong Kong
LEE Cheuk Hin	G.T. (Ellen Yeung) College	10 Ling Kwong Street, Tiu Keng Leng, Tseung Kwan O, Hong Kong
LEE Ching Ho	Yan Oi Tong Tin Ka Ping Secondary School	Shan King Estate, Tuen Mun, New Territories, Hong Kong
LEE Chun Man	St. Stephen's Church College	62 Pok Fu Lam Road, Hong Kong
LEE Hiu Yan	Immaculate Heart of Mary College	4, Jat Min Chuen St, Sha Tin, New Territories, Hong Kong
LEE Ka Ki	N.T. Heung Yee Kuk Yuen Long District Secondary School	123 Kau Yuk Road, Yuen Long, Hong Kong
LEE Long Ching	G.T. (Ellen Yeung) College	10 Ling Kwong Street, Tiu Keng Leng, Tseung Kwan O, Hong Kong
LEE Sin Yin	Fanling Rhenish Church Secondary School	1, Luen Yick Street, Luen Wo Market, Fanling, New Territories, Hong Kong
LEE Siu Kwan	Mu Kuang English School	55 Kung Lok Road, Kwun Tong, Hong Kong
LEE Sze Wai	Immaculate Heart of Mary College	4, Jat Min Chuen St, Sha Tin, New Territories, Hong Kong
LEE Wing Lam	Fanling Rhenish Church Secondary School	1, Luen Yick Street, Luen Wo Market, Fanling, New Territories, Hong Kong
LEE Yat Nam	CCC Kei Long College	8 Fung Yau ST South, Yuen Long, New Territories, Hong Kong
LEUNG Cheuk To Samuel	St. Stephen's College	22 Tung Tau Wan Road, Stanley, Hong Kong
LEUNG Chik Wai	De La Salle Secondary School	Kam Tsin Village, Sheung Shui, New Territories, Hong Kong
LEUNG Ching Yau	Pui Kiu Middle School	190 Tin Hau Temple Road, North Point, Hong Kong
LEUNG Chun Chu	New Asia Middle School	6, Farm Road, To Kwa Wan, Kowloon, Hong Kong
LEUNG Chun Ying	New Asia Middle School	6, Farm Road, To Kwa Wan, Kowloon, Hong Kong
LEUNG Gabriel	G.T. (Ellen Yeung) College	10 Ling Kwong Street, Tiu Keng Leng, Tseung Kwan O, Hong Kong
LEUNG Ho Yee	Yan Oi Tong Tin Ka Ping Secondary School	Shan King Estate, Tuen Mun, New Territories, Hong Kong
LEUNG Ka Chun	Yan Oi Tong Tin Ka Ping Secondary School	Shan King Estate, Tuen Mun, New Territories, Hong Kong
LEUNG Ka Yin	Mu Kuang English School	55 Kung Lok Road, Kwun Tong, Hong Kong
LEUNG On Yi	CCC Kei Long College	8 Fung Yau ST South, Yuen Long, New Territories, Hong Kong
LEUNG Pak Ho	Queen Elizabeth School Old Students' Association Secondary School	18, Tin Shing Road, Tin Shui Wai, Yuen Long, Hong Kong
LEUNG Pui Lam	St. Stephen's College	22 Tung Tau Wan Road, Stanley, Hong Kong
LEUNG Pui Yan	SALEM-Immanuel Lutheran College	Tai Yuen Estate, Tai Po, New Territories, Hong Kong
LEUNG Shuk Yan	N.T. Heung Yee Kuk Yuen Long District Secondary School	123 Kau Yuk Road, Yuen Long, Hong Kong
LEUNG Sin Yi	De La Salle Secondary School	Kam Tsin Village, Sheung Shui, New Territories, Hong Kong
LEUNG Toby E-Hei	St. Stephen's College	22 Tung Tau Wan Road, Stanley, Hong Kong
LEUNG Wing Sze Jacqueline	SALEM-Immanuel Lutheran College	Tai Yuen Estate, Tai Po, New Territories, Hong Kong
LI Hin Yeung	Yan Oi Tong Tin Ka Ping Secondary School	Shan King Estate, Tuen Mun, New Territories, Hong Kong
LI Hiu Ying	Fanling Rhenish Church Secondary School	1, Luen Yick Street, Luen Wo Market, Fanling, New Territories, Hong Kong
LI JinQuan	Pui Kiu Middle School	190 Tin Hau Temple Road, North Point, Hong Kong
LI Lok Yi	Fanling Rhenish Church Secondary School	1, Luen Yick Street, Luen Wo Market, Fanling, New Territories, Hong Kong
LI Pik Wa	New Asia Middle School	6, Farm Road, To Kwa Wan, Kowloon, Hong Kong
LI Shaolin	Pui Kiu Middle School	190 Tin Hau Temple Road, North Point, Hong Kong
LI Shu Wen	New Asia Middle School	6, Farm Road, To Kwa Wan, Kowloon, Hong Kong
LI Tik Fung	Fanling Rhenish Church Secondary School	1, Luen Yick Street, Luen Wo Market, Fanling, New Territories, Hong Kong
LI Tsun Hei	De La Salle Secondary School	Kam Tsin Village, Sheung Shui, New Territories, Hong Kong
LI Tsz Ying	Ho Lap College	15, Tseuk Luk Street, San Po Kong, Kowloon, Hong Kong
LI Xiaojuan	Pui Kiu Middle School	190 Tin Hau Temple Road, North Point, Hong Kong
LI Yan Yi	Caritas Chan Chun Ha Field Studies Centre	39 Chi Ma Hang Road, Cheung Chau, Hong Kong
LI Yiu Sing	Fanling Rhenish Church Secondary School	1, Luen Yick Street, Luen Wo Market, Fanling, New Territories, Hong Kong
LIMBU Jemash	CCC Kei Long College	8 Fung Yau ST South, Yuen Long, New Territories, Hong Kong
LIN Cheng	Mu Kuang English School	55 Kung Lok Road, Kwun Tong, Hong Kong
LIN Chi Shing	Buddhist Tai Kwong Chi Hong College	4 Chui Yi Street, Tai Po, New Territories, Hong Kong
LIN Kin Chung	Ling Liang Church E Wun Secondary School	37, Man Tung Road, Tung Chung, Lantau Island, Hong Kong
LING Ka Chun	Fanling Rhenish Church Secondary School	1, Luen Yick Street, Luen Wo Market, Fanling, New Territories, Hong Kong
LING Tin Yik	Yan Oi Tong Tin Ka Ping Secondary School	Shan King Estate, Tuen Mun, New Territories, Hong Kong
LO Ho Man	Immaculate Heart of Mary College	4, Jat Min Chuen St, Sha Tin, New Territories, Hong Kong
LO Ming Chi	Ho Lap College	15, Tseuk Luk Street, San Po Kong, Kowloon, Hong Kong
LO Nga Ki	Immaculate Heart of Mary College	4, Jat Min Chuen St, Sha Tin, New Territories, Hong Kong
LO Nga Man	New Asia Middle School	6, Farm Road, To Kwa Wan, Kowloon, Hong Kong
LO Sin Ying	Mu Kuang English School	55 Kung Lok Road, Kwun Tong, Hong Kong
LO Sing	New Asia Middle School	6, Farm Road, To Kwa Wan, Kowloon, Hong Kong
LOH Calista Estelle	G.T. (Ellen Yeung) College	10 Ling Kwong Street, Tiu Keng Leng, Tseung Kwan O, Hong Kong
LORE Tsz Wing	Fanling Rhenish Church Secondary School	1, Luen Yick Street, Luen Wo Market, Fanling, New Territories, Hong Kong
LU Chao Qiong	New Asia Middle School	6, Farm Road, To Kwa Wan, Kowloon, Hong Kong
LUI Ho Man	Buddhist Tai Kwong Chi Hong College	4 Chui Yi Street, Tai Po, New Territories, Hong Kong
LUI Sui Yan	New Asia Middle School	6, Farm Road, To Kwa Wan, Kowloon, Hong Kong
LUI Yu Cheung	New Asia Middle School	6, Farm Road, To Kwa Wan, Kowloon, Hong Kong
LUNG Ying Ki Kaitlin	St. Stephen's College	22 Tung Tau Wan Road, Stanley, Hong Kong
MA Lucas	Yan Oi Tong Tin Ka Ping Secondary School	Shan King Estate, Tuen Mun, New Territories, Hong Kong
MA Yoye	Yan Oi Tong Tin Ka Ping Secondary School	Shan King Estate, Tuen Mun, New Territories, Hong Kong
MAHMOOD Toseef	CCC Kei Long College	8 Fung Yau ST South, Yuen Long, New Territories, Hong Kong
MAN Hoi Yam	SALEM-Immanuel Lutheran College	Tai Yuen Estate, Tai Po, New Territories, Hong Kong
MAN Tin Yung	SALEM-Immanuel Lutheran College	Tai Yuen Estate, Tai Po, New Territories, Hong Kong
MAN Wai Ho	Mu Kuang English School	55 Kung Lok Road, Kwun Tong, Hong Kong
MEDINA Mark Jericko Mosquera	CCC Kei Long College	8 Fung Yau ST South, Yuen Long, New Territories, Hong Kong
NG Bik Wan	St. Stephen's College	22 Tung Tau Wan Road, Stanley, Hong Kong
NG Chun Woon	CCC Kei Long College	8 Fung Yau ST South, Yuen Long, New Territories, Hong Kong
NG Chung Ming	Ho Lap College	15, Tseuk Luk Street, San Po Kong, Kowloon, Hong Kong
NG Ka Kin	Yan Oi Tong Tin Ka Ping Secondary School	Shan King Estate, Tuen Mun, New Territories, Hong Kong
NG Kak Kak	Mu Kuang English School	55 Kung Lok Road, Kwun Tong, Hong Kong
NG Kwun Hei	N.T. Heung Yee Kuk Yuen Long District Secondary School	123 Kau Yuk Road, Yuen Long, Hong Kong
NG Lai Ying	Fanling Rhenish Church Secondary School	1, Luen Yick Street, Luen Wo Market, Fanling, New Territories, Hong Kong
NG Lok Tin	N.T. Heung Yee Kuk Yuen Long District Secondary School	123 Kau Yuk Road, Yuen Long, Hong Kong
NG Shu Long	St. Stephen's College	22 Tung Tau Wan Road, Stanley, Hong Kong
NG Tsz Ting	De La Salle Secondary School	Kam Tsin Village, Sheung Shui, New Territories, Hong Kong
NG Wang Hin	St. Stephen's Church College	62 Pok Fu Lam Road, Hong Kong
NG Yan	Fanling Rhenish Church Secondary School	1, Luen Yick Street, Luen Wo Market, Fanling, New Territories, Hong Kong
NG Yeuk Lam Stephanie	N.T. Heung Yee Kuk Yuen Long District Secondary School	123 Kau Yuk Road, Yuen Long, Hong Kong
NGAI Ho Yin	SKH Kei Hau Secondary School	5 Kai Tin Road, Lam Tin, Kowloon, Hong Kong
NING Xitong	Ling Liang Church E Wun Secondary School	37, Man Tung Road, Tung Chung, Lantau Island, Hong Kong
OR Ming Yee Kinki	Pui Kiu Middle School	190 Tin Hau Temple Road, North Point, Hong Kong
OU Kai Yan	New Asia Middle School	6, Farm Road, To Kwa Wan, Kowloon, Hong Kong
PAT Ka Yi	Ho Lap College	15, Tseuk Luk Street, San Po Kong, Kowloon, Hong Kong
Paul P Lau	Yan Oi Tong Tin Ka Ping Secondary School	Shan King Estate, Tuen Mun, New Territories, Hong Kong
PONG Ho Yiu Mike	De La Salle Secondary School	Kam Tsin Village, Sheung Shui, New Territories, Hong Kong
POON Pui Kok	Ling Liang Church E Wun Secondary School	37, Man Tung Road, Tung Chung, Lantau Island, Hong Kong
POON Sum Yi	Immaculate Heart of Mary College	4, Jat Min Chuen St, Sha Tin, New Territories, Hong Kong
POON Wai Tak	The Chinese University of Hong Kong	Shatin, New Teriitories, Hong Kong
QIU Junjiang	Buddhist Tai Kwong Chi Hong College	4 Chui Yi Street, Tai Po, New Territories, Hong Kong
RAI Nipsung	CCC Kei Long College	8 Fung Yau ST South, Yuen Long, New Territories, Hong Kong
RUAN Chi Hin	St. Stephen's Church College	62 Pok Fu Lam Road, Hong Kong
SHIU King Hei	St. Stephen's Church College	62 Pok Fu Lam Road, Hong Kong
SHIU Shun Yan	Pui Kiu Middle School	190 Tin Hau Temple Road, North Point, Hong Kong
SHUAI Qilu	Pui Kiu Middle School	190 Tin Hau Temple Road, North Point, Hong Kong
SHUM Chin Kei	De La Salle Secondary School	Kam Tsin Village, Sheung Shui, New Territories, Hong Kong
SIN Ko Fung	Immaculate Heart of Mary College	4, Jat Min Chuen St, Sha Tin, New Territories, Hong Kong
SIU Ho Kwan	Immaculate Heart of Mary College	4, Jat Min Chuen St, Sha Tin, New Territories, Hong Kong
SO Hiu Tung	N.T. Heung Yee Kuk Yuen Long District Secondary School	123 Kau Yuk Road, Yuen Long, Hong Kong
SO Ka Lok	De La Salle Secondary School	Kam Tsin Village, Sheung Shui, New Territories, Hong Kong
SO Man Yee	De La Salle Secondary School	Kam Tsin Village, Sheung Shui, New Territories, Hong Kong
SO Sin Yee	Yan Oi Tong Tin Ka Ping Secondary School	Shan King Estate, Tuen Mun, New Territories, Hong Kong
SO Siu Lun Gavin	Ling Liang Church E Wun Secondary School	37, Man Tung Road, Tung Chung, Lantau Island, Hong Kong
SO Tsz Lok	Fanling Rhenish Church Secondary School	1, Luen Yick Street, Luen Wo Market, Fanling, New Territories, Hong Kong
SZE Ka Ki	Ho Lap College	15, Tseuk Luk Street, San Po Kong, Kowloon, Hong Kong
TAI Hiu Lok	SALEM-Immanuel Lutheran College	Tai Yuen Estate, Tai Po, New Territories, Hong Kong
TAM Ching Yeung	G.T. (Ellen Yeung) College	10 Ling Kwong Street, Tiu Keng Leng, Tseung Kwan O, Hong Kong
TAM Choi Ki	SKH Kei Hau Secondary School	5 Kai Tin Road, Lam Tin, Kowloon, Hong Kong
TAM Kong	Buddhist Tai Kwong Chi Hong College	4 Chui Yi Street, Tai Po, New Territories, Hong Kong
TAM Yu	SALEM-Immanuel Lutheran College	Tai Yuen Estate, Tai Po, New Territories, Hong Kong
TAN Yan Ling	New Asia Middle School	6, Farm Road, To Kwa Wan, Kowloon, Hong Kong
TANG Chi Kai	Pui Kiu Middle School	190 Tin Hau Temple Road, North Point, Hong Kong
TANG Chi Yan	Pui Kiu Middle School	190 Tin Hau Temple Road, North Point, Hong Kong
TANG Ho Long	St. Stephen's College	22 Tung Tau Wan Road, Stanley, Hong Kong
TANG Sin Yu	N.T. Heung Yee Kuk Yuen Long District Secondary School	123 Kau Yuk Road, Yuen Long, Hong Kong
TANG Sze Man	G.T. (Ellen Yeung) College	10 Ling Kwong Street, Tiu Keng Leng, Tseung Kwan O, Hong Kong
TANG Wai Man	Ho Lap College	15, Tseuk Luk Street, San Po Kong, Kowloon, Hong Kong
TONG Ho Kwan	SALEM-Immanuel Lutheran College	Tai Yuen Estate, Tai Po, New Territories, Hong Kong
TONG Sum Yu	SALEM-Immanuel Lutheran College	Tai Yuen Estate, Tai Po, New Territories, Hong Kong
TONG Yuen Yee	CCC Kei Long College	8 Fung Yau ST South, Yuen Long, New Territories, Hong Kong
TSANG Cho Ting	SALEM-Immanuel Lutheran College	Tai Yuen Estate, Tai Po, New Territories, Hong Kong
TSANG Hoi Ching	Mu Kuang English School	55 Kung Lok Road, Kwun Tong, Hong Kong
TSANG Hoi Yan	Fanling Rhenish Church Secondary School	1, Luen Yick Street, Luen Wo Market, Fanling, New Territories, Hong Kong
TSANG Hoi Ying	Immaculate Heart of Mary College	4, Jat Min Chuen St, Sha Tin, New Territories, Hong Kong
TSANG Wai Laam	Ho Lap College	15, Tseuk Luk Street, San Po Kong, Kowloon, Hong Kong
TSANG Yin Huen	G.T. (Ellen Yeung) College	10 Ling Kwong Street, Tiu Keng Leng, Tseung Kwan O, Hong Kong
TSANG Yu Tai	Fanling Rhenish Church Secondary School	1, Luen Yick Street, Luen Wo Market, Fanling, New Territories, Hong Kong
TSE Kam Ho	Yan Oi Tong Tin Ka Ping Secondary School	Shan King Estate, Tuen Mun, New Territories, Hong Kong
TSE Yui Kei Yuki	St. Stephen's Church College	62 Pok Fu Lam Road, Hong Kong
TSEKa Yi	De La Salle Secondary School	Kam Tsin Village, Sheung Shui, New Territories, Hong Kong
TSENG Jun Xian Leonardo	Ling Liang Church E Wun Secondary School	37, Man Tung Road, Tung Chung, Lantau Island, Hong Kong
TSO Hiu Man	Yan Oi Tong Tin Ka Ping Secondary School	Shan King Estate, Tuen Mun, New Territories, Hong Kong
TSUI Tsz Wai	Immaculate Heart of Mary College	4, Jat Min Chuen St, Sha Tin, New Territories, Hong Kong
TSUI Yu Tin	CCC Kei Long College	8 Fung Yau ST South, Yuen Long, New Territories, Hong Kong
WAI Chi Hang	Pui Kiu Middle School	190 Tin Hau Temple Road, North Point, Hong Kong
WANG Shuk Yin	Fanling Rhenish Church Secondary School	1, Luen Yick Street, Luen Wo Market, Fanling, New Territories, Hong Kong
WANG Wailin Kristine Andrae	Ling Liang Church E Wun Secondary School	37, Man Tung Road, Tung Chung, Lantau Island, Hong Kong
WANG Ziqi	Mu Kuang English School	55 Kung Lok Road, Kwun Tong, Hong Kong
WEI Wanying	St. Stephen's Church College	62 Pok Fu Lam Road, Hong Kong
WONG Cheuk Chi	St. Stephen's College	22 Tung Tau Wan Road, Stanley, Hong Kong
WONG Cheuk Fung	The Chinese University of Hong Kong	Shatin, New Teriitories, Hong Kong
WONG Cheuk Ki	Ho Lap College	15, Tseuk Luk Street, San Po Kong, Kowloon, Hong Kong
WONG Cheuk Yan	Ho Lap College	15, Tseuk Luk Street, San Po Kong, Kowloon, Hong Kong
WONG Hei Tung	G.T. (Ellen Yeung) College	10 Ling Kwong Street, Tiu Keng Leng, Tseung Kwan O, Hong Kong
WONG Ho Yin	Buddhist Tai Kwong Chi Hong College	4 Chui Yi Street, Tai Po, New Territories, Hong Kong
WONG Ka Ming	De La Salle Secondary School	Kam Tsin Village, Sheung Shui, New Territories, Hong Kong
WONG Ka Po	De La Salle Secondary School	Kam Tsin Village, Sheung Shui, New Territories, Hong Kong
WONG Ka Yee	N.T. Heung Yee Kuk Yuen Long District Secondary School	123 Kau Yuk Road, Yuen Long, Hong Kong
WONG Lok Tung	Fanling Rhenish Church Secondary School	1, Luen Yick Street, Luen Wo Market, Fanling, New Territories, Hong Kong
WONG Man Hei	De La Salle Secondary School	Kam Tsin Village, Sheung Shui, New Territories, Hong Kong
WONG Ngan Wing	Yan Oi Tong Tin Ka Ping Secondary School	Shan King Estate, Tuen Mun, New Territories, Hong Kong
WONG Pui King	Ho Lap College	15, Tseuk Luk Street, San Po Kong, Kowloon, Hong Kong
WONG Sam U Reena	G.T. (Ellen Yeung) College	10 Ling Kwong Street, Tiu Keng Leng, Tseung Kwan O, Hong Kong
WONG Sing Yin	N.T. Heung Yee Kuk Yuen Long District Secondary School	123 Kau Yuk Road, Yuen Long, Hong Kong
WONG Tin Lok	Yan Oi Tong Tin Ka Ping Secondary School	Shan King Estate, Tuen Mun, New Territories, Hong Kong
WONG Tsz Lok	N.T. Heung Yee Kuk Yuen Long District Secondary School	123 Kau Yuk Road, Yuen Long, Hong Kong
WONG Wai Ki	SALEM-Immanuel Lutheran College	Tai Yuen Estate, Tai Po, New Territories, Hong Kong
WONG Wing Cheung	New Asia Middle School	6, Farm Road, To Kwa Wan, Kowloon, Hong Kong
WONG Yan Ching Grace	SALEM-Immanuel Lutheran College	Tai Yuen Estate, Tai Po, New Territories, Hong Kong
WONG Yi Kin	Ho Lap College	15, Tseuk Luk Street, San Po Kong, Kowloon, Hong Kong
WONG Yiu Tak	SKH Kei Hau Secondary School	5 Kai Tin Road, Lam Tin, Kowloon, Hong Kong
WU Chi Wa	Fanling Rhenish Church Secondary School	1, Luen Yick Street, Luen Wo Market, Fanling, New Territories, Hong Kong
WU Nga Man	SALEM-Immanuel Lutheran College	Tai Yuen Estate, Tai Po, New Territories, Hong Kong
WU Tin Chak	Mu Kuang English School	55 Kung Lok Road, Kwun Tong, Hong Kong
WU Yuen Wai Yvonne	New Asia Middle School	6, Farm Road, To Kwa Wan, Kowloon, Hong Kong
WU Zeqi	De La Salle Secondary School	Kam Tsin Village, Sheung Shui, New Territories, Hong Kong
XIA Jin Fu	De La Salle Secondary School	Kam Tsin Village, Sheung Shui, New Territories, Hong Kong
XIANG Tsz Chung	Pui Kiu Middle School	190 Tin Hau Temple Road, North Point, Hong Kong
YAM Sheung Wa	SKH Kei Hau Secondary School	5 Kai Tin Road, Lam Tin, Kowloon, Hong Kong
YANG Junhan	Pui Kiu Middle School	190 Tin Hau Temple Road, North Point, Hong Kong
YANG Shu Ching Zoe	St. Stephen's College	22 Tung Tau Wan Road, Stanley, Hong Kong
YANG Xin	Immaculate Heart of Mary College	4, Jat Min Chuen St, Sha Tin, New Territories, Hong Kong
YANG Xin	St. Stephen's Church College	62 Pok Fu Lam Road, Hong Kong
YAO Cheng Heng Matt	G.T. (Ellen Yeung) College	10 Ling Kwong Street, Tiu Keng Leng, Tseung Kwan O, Hong Kong
YEUNG Chak Yin	New Asia Middle School	6, Farm Road, To Kwa Wan, Kowloon, Hong Kong
YEUNG Hiu Tung	Yan Oi Tong Tin Ka Ping Secondary School	Shan King Estate, Tuen Mun, New Territories, Hong Kong
YEUNG Hui Lok Tarek	St. Stephen's College	22 Tung Tau Wan Road, Stanley, Hong Kong
YEUNG Ka Shing	Queen Elizabeth School Old Students' Association Secondary School	18, Tin Shing Road, Tin Shui Wai, Yuen Long, Hong Kong
YEUNG Ka Ying	SALEM-Immanuel Lutheran College	Tai Yuen Estate, Tai Po, New Territories, Hong Kong
YEUNG Kwan Yeung	Mu Kuang English School	55 Kung Lok Road, Kwun Tong, Hong Kong
YEUNG Tsz Lok	G.T. (Ellen Yeung) College	10 Ling Kwong Street, Tiu Keng Leng, Tseung Kwan O, Hong Kong
YEUNG Wing Kai	Mu Kuang English School	55 Kung Lok Road, Kwun Tong, Hong Kong
YIM Tak Shan	Yan Oi Tong Tin Ka Ping Secondary School	Shan King Estate, Tuen Mun, New Territories, Hong Kong
YIP Cecily	WWF-Hong Kong	Island House Conservation Studies Centre, Island House Lane, Tai Po, New Territories, Hong Kong
YIP Ming Chun	Ho Lap College	15, Tseuk Luk Street, San Po Kong, Kowloon, Hong Kong
YIU Wai Tung	Queen Elizabeth School Old Students' Association Secondary School	18, Tin Shing Road, Tin Shui Wai, Yuen Long, Hong Kong
YU Chun Wa	Ho Lap College	15, Tseuk Luk Street, San Po Kong, Kowloon, Hong Kong
YU Lam Na	Immaculate Heart of Mary College	4, Jat Min Chuen St, Sha Tin, New Territories, Hong Kong
YU Sze Yin	Pui Kiu Middle School	190 Tin Hau Temple Road, North Point, Hong Kong
YU Tung Ching	N.T. Heung Yee Kuk Yuen Long District Secondary School	123 Kau Yuk Road, Yuen Long, Hong Kong
YU Yan Yi	Fanling Rhenish Church Secondary School	1, Luen Yick Street, Luen Wo Market, Fanling, New Territories, Hong Kong
YUE Ka Yin	N.T. Heung Yee Kuk Yuen Long District Secondary School	123 Kau Yuk Road, Yuen Long, Hong Kong
YUEN Sum Wun	Ho Lap College	15, Tseuk Luk Street, San Po Kong, Kowloon, Hong Kong
ZHANG Jingni	Mu Kuang English School	55 Kung Lok Road, Kwun Tong, Hong Kong
ZHANG Qimao	Buddhist Tai Kwong Chi Hong College	4 Chui Yi Street, Tai Po, New Territories, Hong Kong
ZHANG Weiqing	St. Stephen's Church College	62 Pok Fu Lam Road, Hong Kong
ZHAO Xiaoyi	De La Salle Secondary School	Kam Tsin Village, Sheung Shui, New Territories, Hong Kong
ZHENG Mei Lam	Ling Liang Church E Wun Secondary School	37, Man Tung Road, Tung Chung, Lantau Island, Hong Kong
ZHENG Xingsha	Mu Kuang English School	55 Kung Lok Road, Kwun Tong, Hong Kong
ZHEUNG Ka Lam	Pui Kiu Middle School	190 Tin Hau Temple Road, North Point, Hong Kong
ZHONG Wai Lam	Fanling Rhenish Church Secondary School	1, Luen Yick Street, Luen Wo Market, Fanling, New Territories, Hong Kong
ZHU Wai Shun	De La Salle Secondary School	Kam Tsin Village, Sheung Shui, New Territories, Hong Kong
